# Supplementary material for: Identification and Validation of Reference Genes for Quantitative Real-Time PCR in Ficus carica
Source: Plants (Basel). 2025 Dec 22;15(1):40. doi: 10.3390/plants15010040 (PMC12788024; doi:10.3390/plants15010040)
Supplement: Supplementary file 1 [file plants-15-00040-s001.zip]

Archive with 1 entries (1 files):
- plants-3995538-supplementary.pdf
